# Supplementary material for: Transcriptome Profiling Reveals Differential Gene Expression of Laccase Genes in Aspergillus terreus KC462061 during Biodegradation of Crude Oil
Source: Biology (Basel). 2022 Apr 7;11(4):564. doi: 10.3390/biology11040564 (PMC9026905; doi:10.3390/biology11040564)
Supplement: Supplementary file 1 [file biology-11-00564-s001.zip]

Archive with 1 entries (1 files):
- biology-1649310-supplementary.pdf
